# Supplementary material for: Is Sustainable Consumption a Sufficient Motivator for Consumers to Adopt Meat Alternatives? A Consumer Perspective on Plant-Based, Cell-Culture-Derived, and Insect-Based Alternatives
Source: Foods. 2024 May 23;13(11):1627. doi: 10.3390/foods13111627 (PMC11171576; doi:10.3390/foods13111627)
Supplement: Supplementary file 1 [file foods-13-01627-s001.zip]

Archive with 1 entries (1 files):
- foods-2959758-supplementary.pdf
